# Supplementary material for: Impact of the veterinary feed directive on Ohio cattle operations
Source: PLoS One. 2021 Aug 9;16(8):e0255911. doi: 10.1371/journal.pone.0255911 (PMC8351939; doi:10.1371/journal.pone.0255911)
Supplement: S4 File — (XLSX) [file pone.0255911.s004.xlsx]

## Sheet: Producer-Quant
		Change since pre-VFD (1 = significant decrease, 2 = decrease, 3 = no change, 4 = increase, 5 = significant increase, . = missing)
Beef_Dairy	Pre-VFD Fed ABs	AB_use_total	Vax_use	Nut_supp_use	Lvstk_Health	Profits	Vet_Interactions	Paperwork	Fed_AB_use
D	YES	3	3	3	3	2	3	.	1
B	no	3	3	3	3	3	3	.	3
D	YES	4	3	3	3	3	3	.	1
D	YES	3	3	3	3	3	.	.	3
D	no	3	3	3	3	3	3	.	3
B	no	3	3	3	3	3	3	.	3
B	no	3	3	3	3	3	3	.	3
D	YES	3	3	3	2	2	3	.	3
B	no	3	3	3	3	3	3	.	3
B	no	3	3	3	3	3	3	.	3
B	YES	3	3	3	3	2	4	.	3
B	no	3	3	3	3	3	3	.	3
D	YES	3	3	3	3	3	4	.	3
B	no	3	3	3	3	3	3	.	3
B	no	3	3	3	3	3	3	.	3
D	YES	3	3	3	3	5	3	.	2
B	YES	2	3	3	3	3	4	.	1
D	no	4	3	3	3	3	.	.	3
D	YES	2	4	5	3	3	.	.	1
D	YES	3	3	3	3	3	.	.	1
B	YES	1	3	4	4	3	3	.	1
B	YES	.	3	.	3	3	3	.	3
B	YES	2	.	4	3	3	3	.	1
B	no	3	3	3	3	3	3	.	3
B	no	3	3	3	3	3	3	.	3
D	YES	3	3	3	3	3	.	.	3
B	YES	2	.	.	3	2.5	.	.	2
D	YES	3	3	3	3	3	3	.	3
B	no	3	3	3	3	3	3	.	3
B	YES	2	3	3	3	4	4	.	1
B	YES	2	3	3	3	3	4	.	1
B	no	3	3	3	3	3	3	.	3
B	no	3	3	3	3	3	3	.	3
B	no	3	3	3	3	3	3	.	3
B	YES	3	.	.	3	.	4	.	2
B	no	3	3	3	3	3	3	3	3
B	Yes	4	3	3	3	3	3	4	3
B	Yes	3	3	3	3	3	5	4	3
B	Yes	3	3	3	3	3	5	4	3
B	Yes	3	3	3	3	2	4	4	3
B	no	3	3	5	3	3	3	3	3
D	no	3	3	3	3	3	3	3	3
B	no	3	3	3	3	3	3	3	3
B	Yes	4	3	3	3	3	3	3	2
B	Yes	3	3	3	2	2	4	4	2
B	no	3	3	3	3	3	3	3	3
B	Yes	4	3	4	3	3	3	3	3
B	Yes	3	3	3	3	3	3	4	3
D	no	.	.	.	.	.	.	.	.
D	Yes	3	3	3	3	3	3	4	3
B	Yes	3	3	3	3	3	5	5	3
B	Yes	3	5	5	3	3	3	5	1
B	no	3	3	3	3	3	3	3	3
B	no	3	3	3	3	3	3	3	3

## Sheet: Vet-Quant
Veternarian Responses
	(1 = significant decrease, 2 = decrease, 3 = no change, 4 = increase, 5 = significant increase)
# Livestock Clients w/VCPR	3	5	5	3	4.5	4	4	3
Amt AB prescribed in feed/H2O	2	1	3	3	4	5	5	5
Amt AB prescribed prev/prophylact	3	3	3	4	2.5	4	3	2
Amt AB prescribed (total)	3	1.5	3	2	3	4	5	2
# farm visits w/clients	3	4.5	5	4	3	3	3	3
Farm Operator Use of vaccines	3	4	3	4	4	4	5	4
Farm Operator Use of nut feed sup	3	4	3	3	3	3	3	5
Farm Operator use of fed AB	2	1	2	1	3	1	1	1
Farm Operator use of all AB	2	1	2	2	3	1	2	3
Overall Health of Livestock	3	3	3	4	3	3	5	4
Profitability of farms you work with	3	3	3	3	3	3	3	3
Amount of paperwork	4	5	5	4	5	5	4	4
